# Supplementary material for: Pneumocystis Colonization in Dogs Is as in Humans
Source: Int J Environ Res Public Health. 2022 Mar 8;19(6):3192. doi: 10.3390/ijerph19063192 (PMC8955813; doi:10.3390/ijerph19063192)
Supplement: Supplementary file 1 [file ijerph-19-03192-s001.zip]

Archive with 1 entries (1 files):
- ijerph-1584830-supplementary.pdf
